# Supplementary material for: The Dynamic Influence of Olorofim (F901318) on the Cell Morphology and Organization of Living Cells of Aspergillus fumigatus
Source: J Fungi (Basel). 2020 Apr 10;6(2):47. doi: 10.3390/jof6020047 (PMC7345704; doi:10.3390/jof6020047)
Supplement: Supplementary file 1 [file jof-06-00047-s001.zip]

Archive with 11 entries (10 files):
- Supplementary files/
- Supplementary files/Video S3 H1-GFP 24 h treated (MP4).mov
- __MACOSX/Supplementary files/._Video S3 H1-GFP 24 h treated (MP4).mov
- Supplementary files/.DS_Store
- __MACOSX/Supplementary files/._.DS_Store
- Supplementary files/Supplementary data.docx
- __MACOSX/Supplementary files/._Supplementary data.docx
- Supplementary files/Video S2 H1-GFP treated (MP4).mov
- __MACOSX/Supplementary files/._Video S2 H1-GFP treated (MP4).mov
- Supplementary files/Video S1 H1-GFP untreated (MP4).mov
- __MACOSX/Supplementary files/._Video S1 H1-GFP untreated (MP4).mov
